# Supplementary material for: c-REDUCE: Incorporating sequence conservation to detect motifs that correlate with expression
Source: BMC Bioinformatics. 2008 Nov 28;9:506. doi: 10.1186/1471-2105-9-506 (PMC2626603; doi:10.1186/1471-2105-9-506)
Supplement: Additional file 1 — This file contains 4 supporting tables listed below. Supporting Table 1: Complete set of c-REDUCE results on yeast data. Supporting Table 2: Comparison of c-REDUCE with PhyloGibbs. Supporting Table 3: Comparison of c-REDUCE with Tree Gibbs Sampler. Supporting Table 4: Comparison of c-REDUCE with Converge and PhyloCon. [file 1471-2105-9-506-S1.xls]

## Sheet: Table 1
Supporting Table 1: Complete set of c-REDUCE results on yeast data.
LEGEND:
Columns 1 and 2 list the transcription factor (TF) and known motif (with reverse complement) given in the Supplementary Table 3 file from [1].
Column 3 indicates the environmental condition for the TF.
Columns 4 and 5 list the results for c-REDUCE with an exact match or 1 mismatch or shift (1MM/S) respectively.
Predictions in yellow indicate matches using our criteria (see Materials and Methods) and summarized in Table 2 in the text.
An example of an entry in columns 4 and 5: “1: ATTGGY 3.0” for HAP2 indicates that the oligo ATTGGY was the first predicted oligo with a –log_10(p-value) of 3.0 under the YPD condition.
A "#" symbol indicates exact match oligo predictions not in the top 5. In these cases, matches with at least 1 mismatch or shift (1 MM/S) were considered (column 5).
Degenerate Symbols: R = (A,G), Y = (C,T), M = (A,C), K = (G,T), S = (C,G), W = (A,T), B = (C,G,T), D = (A,G,T), H = (A,C,T), V = (A,C,G), N = (A,C,G,T)
[1] Harbison CT, Gordon DB, Lee TI, Rinaldi NJ, Macisaac KD, Danford TW, Hannett NM, Tagne JB, Reynolds DB, Yoo J et al: Transcriptional regulatory code of a eukaryotic genome. Nature 2004, 431(7004):99-104.
Table 1a: NOT-RECOVERED
TF	Literature Specificity	Condition	c-REDUCE	c-REDUCE 1MM/S
ADR1	GgrGk/mCyCC	YPD
		HEAT
		SM
ARR1	TTACTAA/TTAGTAA	YPD		3: TTYYAA 2.3
		H2O2Hi
ASH1	yTGACT/AGTCAr	YPD
		BUT14		13: WWGAT 2.4
DAL80	GATAA/TTATC	YPD	4: TTAKM 2.1
		RAPA
DAL81	AAAAGCCGCGGGCGGATT/	YPD
	AATCCGCCCGCGGCTTTT	RAPA
		SM	2: RCGGC 13.5, 3: AAAAR 9.0, 7: CCRCG 6.1, 14: CCGYR 4.0, 18: CRGGC 2.7, 19: CRCCC 2.8, 23: CGGGY 2.5
GAL80	CGGn(11)CCG	YPD
GCR1	GGCTCCwC/GwGGAGCC	YPD
GZF3	GATAAGATAAG/	YPD
	CTTATCTTATC	RAPA
HAC1	kGmCAGCGTGTC/GACACGCTGkCm	YPD
HAP2	CCAAT/ATTGG	YPD	1: ATTGGY 3.0
		RAPA	1: CCAATCA 17.2, 4: ATTGGY 3.9, 6: CCAATR 2.2
HAP3	CCAAT/ATTGG	YPD	2: YCAAD 4.8
HAP5	CCAAT/ATTGG	YPD	1: ATTGGY 7.6, 2: YCAAD 4.1
		SM	3: CCAATCA 5.0
MAC1	GAGCAAA/TTTGCTC	YPD	1: GAGCAAA 26.6, 2: TTTGCTC 16.4
		H2O2Hi	1: GAGCAAA 12.3, 2: TTTGCTC 6.4
MET31	AAACTGTGG/CCACAGTTT	YPD	4: CACAGT 2.7
		SM
MET32	AAACTGTGG/CCACAGTTT	YPD	1: CACAGTT 10.2
		SM	1: CACAGTT 32.3, 4: AACTGTG 8.3
MOT3	yAGGyA/TrCCTr	YPD
		H2O2Lo
		H2O2Hi		7: CGGCR 2.0
		SM		4: RMCCT 6.3, 8: AGGKY 3.6, 11: CGGRT 2.5, 13: AGACW 2.4
MSN4	mAGGGG/CCCCTk	YPD
		RAPA
		H2O2Lo
		H2O2Hi	1: CCCCT 16.7, 3: AAGGGG 4.1, 6: CCCCY 2.4
OPI1	TCGAAyC/GrTTCGA	YPD	2: GTTCGA 6.2
PDR3	TCCGCGGA/TCCGCGGA	YPD
PUT3	CGGN(11)CCG	YPD
		H2O2Lo
		SM
RGT1	CGGAnnA/TnnTCCG	YPD		1: TTTTTCC 4.0
		GAL
RIM101	TCGGAAG/CTTCCGA	YPD
		H2O2Lo
		H2O2Hi
RLM1	CTAwwwwTAG/	YPD	1: TATTT 11.8, 2: AARAW 7.5, 3: RAWTT 5.7, 5: TTTYY 4.0, 8: AVRAT 3.3, 10: TTTBA 2.9, 11: AKTAA 2.8, 14: AAWAB 2.0
	CTAwwwwTAG	BUT14
ROX1	ysyATTGTT/AACAATrsr	YPD		1: TTTTY 12.8, 3: CRWAG 4.4, 4: RTTTTR 2.9, 8: YTGRT 2.3
		H2O2Lo		3: TWRCG 6.5, 6: AYCGG 6.1, 8: AKYAA 4.5, 9: TKTMA 4.2, 11: TCGKT 3.3, 16: WTTKA 2.2, 17: AAGCD 2.2
		H2O2Hi		2: TTTYY 13.3, 4: CCCCT 8.4, 6: RRAAA 6.5, 7: GCGYR 5.5, 9: WGYTC 3.9, 10: CCGYR 3.7, 12: CYSAA 3.3, 14: RGTGC 3.0, 17: CRYGG 2.1
RPH1	CCCCTTAAGG/	YPD
	CCTTAAGGGG	H2O2Lo
		H2O2Hi	1: CCCCT 16.1, 3: AAGGGG 3.8
		SM
RTG3	GGTCAC/GTGACC	YPD
		H2O2Lo
		H2O2Hi
		RAPA	4: RTGAC 2.6
		SM
SKO1	ACGTCA/TGACGT	YPD	2: ACGTCAT 5.1
SMP1	ACTACTAwwwwTAG/CTAwwwwTAGTAGT	YPD	3: TTAATAG 6.3, 6: TTKTT 5.3, 7: TBRTT 4.9, 16: TTATR 2.4
STP1	rCGGCnnnrCGGC/	YPD
	GCCGynnnnGCCGy	SM	2: CGGCAY 3.0, 4: TMAGR 2.7, 5: RCGGY 2.2
SWI5	kGCTGr/yCAGCm	YPD	3: TGGCTGG 2.5
UGA3	CCGnnnnCGG	YPD
		RAPA
		SM
XBP1	CTTCGAG/CTCGAAG	YPD
		H2O2Lo	1: TCGAG 27.9, 5: TCGAR 7.3
YAP3	TTACTAA/TTAGTAA	YPD
		H2O2Hi
YAP5	TTACTAA/TTAGTAA	YPD		3: RTACTAA 2.7
		H2O2Hi		2: DTRTT 2.1
YAP6	TTACTAA/TTAGTAA	YPD		19: WTCMT 3.0, 21: YWTAG 2.9, 22: TWATK 2.7
		H2O2Lo	# 18: KAYTA 2.7	10: TWATK 5.3, 13: TTWGR 3.8, 18: KAYTA 2.7, 20: TCHAR 2.3
		H2O2Hi		6: WYTGA 5.2, 14: TWATK 2.7, 15: TMTTR 2.6, 16: RRAAA 2.1
YHP1	TAATTG/CAATTA	YPD
YOX1	YAATA/TATTR	YPD		1: HTATR 5.3, 4: TMAAM 3.7, 5: TTTHW 3.5, 6: TATMA 3.2, 9: TATTTT 3.4
TOTAL	37		18 (top5)	6	24
Table 1b: RECOVERED
TF	MOTIF	Condition	c-REDUCE	c-REDUCE 1MM/S
ABF1	rTCAyTnnnnACGw/wCGTnnnnArTGAy	YPD	1: RTCAY 25.4, 2: RTGAY 22.1, 3: RTCAC 13.4, 4: GTGAY 11.2, 5: YACGA 11.0, 6: HYCGT 6.9, 7: YACGR 6.9, 8: TCGTY 5.9, 9: CGTRW 4.4, 10: CGTRY 4.5, 11: ACGRD 3.8, 13: YCGTK 3.7, 14: VACGA 3.5, 15: CGTRB 3.4, 16: RACGA 3.3, 17: ATCAC 3.1, 18: ARTGA 2.9, 19: ACGRW 2.6, 20: YACGK 2.3, 21: VYACG 2.0
ACE2	GCTGGT/ACCAGC	YPD	1: AACCAGC 8.6
AFT2	AAAGTGCACCCATT/AATGGGTGCACTTT	H2O2Hi	1: GGGTGC 9.3, 4: GCACCC 3.0
		H2O2Lo	1: GCACCC 29.6, 2: GGGTGC 14.3
		YPD
AZF1	TTTTTCTT/AAGAAAAA	YPD	1: TTTTY 8.0
BAS1	TGACTC/GAGTCA	SM	1: CTGACTC 7.2
		YPD	1: TGACTCY 23.2, 2: GAGTCA 11.6, 3: TGACTY 4.8, 4: YTGACTC 2.9
CAD1	TTACTAA/TTAGTAA	H2O2Hi
		SM
		YPD
CBF1	rTCACrTGA/TCAyGTGAy	SM	1: CACGTG 308.0, 2: CACRTG 17.8, 3: CAYGTG 11.8, 4: CGTGAY 9.8, 5: KCACGT 5.0, 6: TCACGTG 5.2
		YPD	1: CACGTG 63.7, 2: CACRTG 3.3, 3: CAYGTG 2.4
CIN5	TTACTAA/TTAGTAA	H2O2Hi		4: CMTRA 2.7, 5: TTHWT 2.5
		H2O2Lo		8: TMTTR 4.0, 9: TWATK 4.0, 16: TYTAK 3.1, 18: TAARY 2.9
		YPD		22: TGTAM 2.1
FKH1	GGTAAACAA/TTGTTTACC	YPD	1: TGTTTAC 26.5, 2: GTAAACA 17.6, 3: GTAAAYA 3.8
FKH2	GGTAAACAA/TTGTTTACC	H2O2Hi	1: GTAAACA 56.1, 2: TGTTTAC 41.3, 3: GTAAAYA 8.1
		H2O2Lo	1: TGTTTAC 15.1, 2: GTAAACA 11.2
		YPD	1: GTAAACA 30.0, 2: TGTTTAC 21.1, 4: TAAAYA 2.6
GAL4	CGGnnnnnnnnnnnCCG	GAL
		RAFF
		YPD
GAT1	GATAA/TTATC	HEAT
		RAPA	1: CTTATC 30.5, 2: GATAAG 6.9
		SM
		YPD
GCN4	ArTGACTCw/wGAGTCAyT	RAPA	1: GAGTCA 75.0, 2: TGACTCA 59.3, 3: GASTC 11.9, 4: ATGACT 8.4, 6: TGAGTCA 7.5, 7: RTGACT 5.3, 10: RACYC 3.5
		SM	1: GAGTCA 96.2, 2: TGACTCA 71.7, 3: TGASTC 14.9, 4: ATGACT 13.7, 5: RTGACT 8.2, 7: TGAGTCA 7.7, 8: RACYC 4.8
		YPD	1: TGACTCA 48.3, 2: TGAGTCA 47.5, 6: GASTCA 4.8, 7: AGAGTCA 3.8, 9: RACYC 3.9, 11: ATGAS 3.8
GLN3	GATAAGATAAG/CTTATCTTATC	RAPA	1: CTTATC 48.3, 2: GATAAG 14.0
		SM	8: CTTATCT 2.2
		YPD
HAP1	CGGnnnTAnCGG/CCGnTAnnnCCG	YPD	1: TATCGG 70.7, 2: CCGATAA 38.1, 4: TTTATCG 14.7, 6: ATATCGC 7.6, 7: GTTATAA 6.4, 8: 8:RTATCG 5.7, 9: ATCKR 5.4, 12: AWYCG 5.4, 15: ATAACGG 2.1, 17: CCTTRC 2.5, 18: SGCCG 2.7
HAP4	YCNNCCAATNANM/KNTNATTGGNNGR	H2O2Lo	2: ATTDW 3.0
		SM
		YPD	1: CCAATCA 48.3, 2: TGATTGG 14.1, 3: ACCAATG 8.5, 4: CCACCAA 2.6, 5: CATTGGG 2.0
HSF1	TTCTAGAAnnTTCT/AGAAnnTTCTAGAA	H2O2Hi	1: TTCTAGA 44.2, 2: TTCYAG 15.7, 3: TTTYY 15.0, 6: RRAAA 6.1, 7: TCTRGAA 4.4, 16: KAGAAA 2.2, 17: AYVTT 2.3
		H2O2Lo	1: TCTAGAA 49.2, 3: TTCYAG 16.8, 5: TCTRGAA 12.2, 7: GGTTCY 6.1, 10: RTTCTR 5.1, 12: RRATCT 3.1, 15: AAGCD 3.4, 16: VGAAAA 2.5
		HEAT
		YPD
INO2	ATTTCACATC/GATGTGAAAT	YPD		1: TCACATG 22.7, 2: CATGTGA 11.2, 5: YSTGC 2.1
INO4	CATGTGAAAT/ATTTCACATG	YPD	2: TCACATG 24.0, 3: CATGTGA 15.2
LEU3	yGCCGGTACCGGyk/mrCCGGTACCGGCr	SM	2: CCGGTAC 18.2
		YPD	4: CCGGTAC 5.2
MBP1	ACGCGT/ACGCGT	H2O2Hi	1: CGCGT 195.3, 3: CGCGW 12.3, 4: CGCGY 9.3, 5: CGYGT 7.2, 7: ACGCGT 6.4, 8: ACRCG 6.9, 12: ACGYG 3.2
		H2O2Lo	1: ACGCGT 69.4, 2: ACGCGW 9.3
		YPD	1: ACGCGT 85.1, 3: CGCGW 8.3, 5: ACGYG 3.7
MCM1	wTTCCyAAwnnGGTAA/TTACCnnwTTrGGAAws	Alpha	1: YRGGAA 8.7, 2: CCYAA 8.2, 4: TTCCYR 4.2, 5: DGGAA 4.3, 8: TTCCH 3.2, 9: MGGAA 2.3, 10: WGGGA 2.3
		YPD	1: TWTTT 5.1, 2: TTYRGG 3.8, 3: CCYAA 3.9, 6: RWTAG 2.4, 7: AAAAR 2.0, 8: ATYTV 2.2
MSN2	mAGGGG/CCCCTy	Acid	3: CCCCT 10.6, 11: ARRGG 2.8, 12: CCYWT 2.5
		H2O2Hi	1: CCCCT 13.1, 3: CCCCY 4.1
		H2O2Lo	1: CCCCT 24.2, 3: AGGGG 4.9, 10: RGGGG 2.1
		RAPA
		YPD
NRG1	CCCT/AGGG	H2O2Hi	2: GGACCCT 15.7, 7: AGGGTC 6.2, 8: TTAGGK 5.2, 9: CYCCT 5.7, 13: YAGGG 5.0, 15: CCCTK 4.3, 20: GACCCTG 2.2
		H2O2Lo	4: CCCTGAR 4.6
		YPD
PDR1	CCGCGG/CCGCGG	H2O2Lo
		YPD
PHO4	cacgtkng/cnmacgtg	Pi-	2: CACGTG 4.1
RAP1	wrmACCCATACAyy/rrTGTATGGGTkyw	SM	1: ACCCA 34.9, 2: CAYCC 19.3, 4: TGGGTK 12.6, 5: GTATGGG 8.2, 7: GTRTGG 6.2, 9: RCACCCA 5.1, 11: TGGGTGY 4.1, 14: CCAYAC 3.5, 15: TGTMTG 3.4, 16: ACMTC 3.8, 20: WTGGGT 2.4
		YPD	1: ACCCA 31.8, 2: CAYCC 23.1, 3: GTATGGG 13.5, 4: TGGGTK 12.5, 6: CCCAY 10.6, 8: GTRTGG 9.5, 10: MACCCA 7.2, 11: GGRTG 6.6, 13: WTGGGT 5.5, 15: TMCAC 5.1, 17: TGTMTG 3.6, 18: RCACCCA 2.7, 19: RCCCAT 2.8, 20: YRTGG 3.4, 24: CCCAK 2.7
RCS1	AAmTGGGTGCAkT/AmGCACCCAkTT	H2O2Hi	1: TGCACCC 26.7, 2: GGGTGCA 15.5
		H2O2Lo	1: TGCACCC 69.6, 2: GGGTGCA 36.9, 5: AAYGGG 3.8
		SM	1: GCACCC 9.0, 2: ACCCM 5.0
		YPD
REB1	TTACCCGG/CCGGGTAA	H2O2Hi	1: TTACCCG 47.7, 2: CGGGTAA 27.4, 3: TYACCCG 6.7, 6: CCGGGT 5.5, 8: ACCCGG 3.1, 10: GGGTRA 2.7
		H2O2Lo	1: TTACCCG 127.0, 2: CGGGTAA 77.1, 3: GGGTRA 16.4, 4: TYACCCG 11.9, 9: YTACCCG 7.2, 11: ACCCGG 4.9, 12: CCGGGT 3.8, 13: ACCCK 4.3
		YPD	1: TTACCCG 67.3, 2: CGGGTAA 47.0, 3: TYACCCG 7.0, 4: GGGTRA 7.3, 6: YTACCCG 4.0
RPN4	GGTGGCAAA/TTTGCCACC	H2O2Hi	1: GGTGGC 2.0
		H2O2Lo	1: TGGCAAA 61.2, 2: TGCCACC 56.8, 5: GTGGCR 9.6, 6: TYGCCAC 5.8, 7: TTTGCCA 3.2
		YPD
SIP4	yCGGAyrrAwGG/CCwTyyrTCCGr	SM	2: TTCATCC 17.7, 3: HTAAR 15.8, 6: YTTAD 8.0, 7: HRAAG 7.5
		YPD
SKN7	ATTTGGCyGGsCC/GGsCCrGCCAAAT	H2O2Hi	2: RGCCC 10.1, 13: GGGCY 4.0, 15: YGGCC 2.8
		H2O2Lo	2: RGCCC 18.9, 5: YGGCC 11.6, 9: GSCCA 7.8, 15: GGCYC 5.1, 18: GGCCR 4.1, 20: GGCCGG 3.4
		HEAT	3: RGCCC 4.0, 4: CCCRGC 3.2
		YPD	3: RGCCC 3.9
STB5	CGG/CCG	YPD	1: TCGGTGT 8.6, 2: RCACCG 3.3
STE12	ATGAAAC/GTTTCAT	Alpha		1: TGTTTCA 34.0, 2: TGAAACR 26.1, 3: TGAAACA 17.4, 4: TGAAACG 7.8, 7: CTTHR 3.8
		BUT14		1: TGTTTCA 45.7, 2: TGAAACR 30.7, 3: TGAAACA 15.3, 6: TTTTY 7.5, 7: WTAAAA 5.6, 15: AAACV 3.3, 16: TTCCH 2.2, 19: AAWAS 2.1
		BUT90
		YPD	# 11: TTYAH 2.6	1: TGAAACR 41.6, 2: TGTTTCA 12.5, 4: TGAAACA 8.1, 7: WTAAAA 3.2, 11: TTYAH 2.6
SUM1	AGyGwCACAAAAk/mTTTTGTGwCrCT	YPD	2: YGTCACA 10.3, 5: TTGTGAC 7.3, 6: CGTCACA 5.4, 9: GACACAA 3.1, 11: GACGC 2.9, 15: AWHTT 2.1
SUT1	CGCG/CGCG	YPD	# 19: YSCGA 2.8	4: SGTRG 8.3, 5: YCCCGG 7.5, 8: YGCYG 5.1, 10: CCCCR 4.3, 11: YCCGG 3.7, 13: TGCAYR 3.0, 14: CKYTG 3.4, 17: YGYAG 2.9, 18: CGGCGT 2.5, 19: YSCGA 2.8, 20: TTYVC 2.1
SWI4	CnCGAAA/TTTCGnG	YPD	1: TTCGCG 53.2, 2: CGCGAAA 34.2, 6: CACGAAA 7.7, 11: TTCGTG 2.0
SWI6	CnCGAAA/TTTCGnG	YPD	2: CGCGA 23.2, 4: TTCGCG 10.1, 6: CGCGW 5.2
TEC1	CATTCy/rGAATG	Alpha		8: ACAHY 3.0
		BUT14		2: GAATGY 14.8
		YPD	# 11: CATTCY 2.1	2: GAATGY 11.0, 8: ATTKY 2.8, 10: GAATGT 2.1, 11: CATTCY 2.1
TYE7	CAnnTG/CAnnTG	YPD	1: CACGTG 30.8, 3: CRWTT 3.0
UME6	wGCCGCCGw/wCGGCGGCw	H2O2Hi	4: CGCCG 8.7, 5: RCGGC 7.9, 6: GGCGGC 7.5, 9: GCCGY 3.8, 12: GCGGY 2.0
		YPD	3: GGCGG 11.2, 4: CCGCC 6.9
YAP1	TTAsTmA/TyAsTAA	H2O2Hi
		H2O2Lo
		HEAT
		YPD	4: TTACTAA 2.5
YAP7	TTACTAA/TTAGTAA	H2O2Hi	2: TTASTAA 8.0
		H2O2Lo	1: TTASTAA 22.8
		YPD
ZAP1	ACCCTAAAGGT/ACCTTTAGGGT	YPD
	NOT-RECOVERED
TOTAL	44		35	5	40

## Sheet: Table 2
Supporting Table 2: Comparison of c-REDUCE with PhyloGibbs.
LEGEND:
The table consists of transcription factors listed in Table 1 from [1].
Columns 1 and 2 list the transcription factor (TF) and known motif (with reverse complement) given in the Supplementary Table 3 file from [2].
Columns 3-5 list the results for PhyloGibbs [1], c-REDUCE with an exact match or 1 mismatch or shift (1MM/S) respectively.
Two motifs in Table 2a (in asterisks) are different than Supporting Table 1 and were updated by the authors in [1] from http://fraenkel.mit.edu/Harbison/release_v24/final_set/.
A predicted c-REDUCE oligo is listed for a different motif for YOX1 used by [1] not in Supporting Table 1. This prediction is “5: TTTHW 3.5” which indicates that the oligo TTTHW was the fifth predicted oligo with a –log(p-value) of 3.5 under the YPD condition.
A "Y" in columns 3 -5 indicate a successful match to the motif in column 2.
For PhyloGibbs, the authors report two posterior probabilities for matches to the literature motif. If at least one of those was greater than .5 this is considered a successful match.
Results are summarized in Table 3 in the text.
See Materials and Methods for the definition of a match for c-REDUCE results.
Degenerate Symbols: R = (A,G), Y = (C,T), M = (A,C), K = (G,T), S = (C,G), W = (A,T), B = (C,G,T), D = (A,G,T), H = (A,C,T), V = (A,C,G), N = (A,C,G,T)
[1] Siddharthan R, Siggia ED, van Nimwegen E: PhyloGibbs: a Gibbs sampling motif finder that incorporates phylogeny. PLoS computational biology 2005, 1(7):e67.
[2] Harbison CT, Gordon DB, Lee TI, Rinaldi NJ, Macisaac KD, Danford TW, Hannett NM, Tagne JB, Reynolds DB, Yoo J et al: Transcriptional regulatory code of a eukaryotic genome. Nature 2004, 431(7004):99-104.
TF	Literature Specificity	PhyloGibbs	c-REDUCE	c-REDUCE 1MM/S
GAL80	CGGn(11)CCG	Y
GCR1	GGCTCCwC/GwGGAGCC	Y
HAP2	CCAAT/ATTGG	Y	Y
HAP3	CCAAT/ATTGG	Y	Y
MET32	AAACTGTGG/CCACAGTTT	Y	Y
MSN4	mAGGGG/CCCCTk	Y	Y
RGT1	CGGAnnA/TnnTCCG	Y		Y
RTG3	GGTCAC/GTGACC	Y	Y
PUT3	CGGN(11)CCG	Y
MET31	AAACTGTGG/CCACAGTTT	Y	Y
ADR1	GgrGk/mCyCC	Y
MAC1	GAGCAAA/TTTGCTC	Y	Y
HAP5	CCAAT/ATTGG	Y	Y
SKO1	ACGTCA/TGACGT	Y	Y
GZF3*	GATAAG/CTTATC	Y
RLM1	CTAwwwwTAG/CTAwwwwTAG	Y	Y
DAL80	TTACTAA/TTAGTAA		Y
MOT3	yAGGyA/TrCCTr			Y
ROX1	ysyATTGTT/AACAATrsr			Y
YAP6	TTACTAA/TTAGTAA		Y
YOX1*	ASAATANTGAMR/YKTCANTATTST		Y (YPD 5: TTTHW 3.5)
	TOTAL	16	13	3

## Sheet: Table 3
Supporting Table 3: Comparison of c-REDUCE with Tree Gibbs Sampler.
LEGEND:
Columns 1 and 2 list the transcription factor (TF) and known motif given in the Supplementary Table 3 file from [1].
Column 3 indicates the environmental condition for the TF.
Columns 4 and 5 list the results for c-REDUCE with an exact match or 1 mismatch or shift (1MM/S) respectively.
Column 6 indicates whether there were no predictions or false positives for that TF by c-REDUCE.
Positions in red indicate core positions that must be matched according to the criteria in [1] (see Materials and Methods).
Predictions in yellow indicate matches using the criteria in [1] (also see Materials and Methods) and summarized in Table 3 in the text.
An example of an entry in columns 4 and 5: “2: GCTTCCA 4.8” for GCR1 indicates that the oligo GCTTCCA was the second predicted oligo with a –log_10(p-value) of 4.8 under the YPD condition.
Degenerate Symbols: R = (A,G), Y = (C,T), M = (A,C), K = (G,T), S = (C,G), W = (A,T), B = (C,G,T), D = (A,G,T), H = (A,C,T), V = (A,C,G), N = (A,C,G,T)
[1] Li X, Wong WH: Sampling motifs on phylogenetic trees. Proceedings of the National Academy of Sciences of the United States of America 2005, 102(27):9481-9486.
Tf	Literature Specificity	Condition	c-REDUCE	c-REDUCE 1MM/S	False Positives/No predictions
GCR1	GGCTTCCWC	YPD	2: GCTTCCA 4.8
HAC1	KGMCAGCGTGTC	YPD			False Positive
HAP5	CCAAT	YPD	1: ATTGGY 5.0
		SM	4: CCAATCA 3.1
MAC1	GAGCAAA	YPD	2: GAGCAAA 12.2
		H2O2Hi	1: GAGCAAA 9.0, 2: TTTGCTC 5.1
MET31	AAACTGTGG	YPD			False Positive
		SM		6: GACYG 3.1, 7: CARCT 2.8, 8: CCGTR 2.2
MET32	AAACTGTGG	YPD	1: CACAGTT 8.9
		SM	1: CACAGTT 27.0, 4: AACTGTG 7.0, 9: CCASA 2.8
MOT3	HAGGYA	YPD
		H2O2Lo		1: AYRTT 2.9
		H2O2Hi		3: TYYTT 4.1, 6: YTYCT 2.2, 7: YAGGG 2.0
		SM	8: TAGGK 3.3	4: RMCCT 5.8, 6: CCCTR 4.6, 8: TAGGK 3.3, 13: ASWTT 2.4
MSN4	MAGGGGN	YPD
		RAPA
		H2O2Lo
		H2O2Hi	1: CCCCT 16.7, 3: AAGGGG 3.3, 4: CCCCY 3.4
PDR3	TCCGCGGA	YPD			No Prediction
RLM1	CTATTTATAG	YPD	1: TTTAT 14.8, 14: TRAAH 2.0
		BUT14
ROX1	YSYATTGTT	YPD		2: TTTTY 11.0, 4: CTGYY 3.5, 5: CRWAG 3.1, 6: TWTTM 3.0, 12: GYGCG 2.2
		H2O2Lo		4: CCRCR 6.6, 5: MASAT 6.1, 6: RCRCG 5.4, 8: TWRCG 4.5, 10: CGTTW 3.5, 15: CGYGY 2.2
		H2O2Hi		2: TTTTY 14.4, 5: CCCCT 6.7, 7: AAARR 4.9, 12: GCGYR 3.5, 13: TCCGY 3.4, 16: TRCGC 2.7, 17: RGTGC 2.2, 18: CCGYR 2.2
RPH1	GTgAAAGTAtGctTACTTTgAC	YPD
		H2O2Lo		1: AYTTGG 3.2, 2: GAYACT 2.0
		H2O2Hi		9: TASRC 2.5, 10: KTGTG 2.4, 12: YTTCC 2.3
		SM
SKO1	TGACGTCA/AGTACGTCAT	YPD	2: ACGTCAT 5.1
SMP1	ACTACTAwwwwTAG	YPD	5: ATAARYA 4.8, 10: WTTTY 3.8, 14: TMATY 3.0, 16: TTTTR 2.3
SWI5	ACCAGCA	YPD			False Positive
TOTAL
	15		8	3	3 False Positives/1 No Prediction

## Sheet: Table 4
Supporting Table 4: Comparison of c-REDUCE with Converge and PhyloCon.
LEGEND:
Columns 1 and 2 list the transcription factor (TF) and known motif given in Additional File 1 from [1].
Column 3 lists the results from PhyloCon and Converge [1]. "a" = discovered by Converge, "b" = discovered by PhyloCon, "c" = discovered by both programs, "d" = discovered by neither
Column 4 indicates the environmental condition for the TF.
Columns 5 and 6 list the results for c-REDUCE with an exact match or 1 mismatch or shift (1MM/S) respectively.
Predictions in yellow indicate matches using our criteria (see Materials and Methods) and summarized in Table 3 in the text.
An example of an entry in columns 5 and 6: “1: ATTGGY 3.0” for HAP2, indicates that the oligo ATTGGY was the first predicted oligo with a –log_10(p-value) of 3.0 under the YPD condition.
Degenerate Symbols: R = (A,G), Y = (C,T), M = (A,C), K = (G,T), S = (C,G), W = (A,T), B = (C,G,T), D = (A,G,T), H = (A,C,T), V = (A,C,G), N = (A,C,G,T)
[1] MacIsaac KD, Wang T, Gordon DB, Gifford DK, Stormo GD, Fraenkel E: An improved map of conserved regulatory sites for Saccharomyces cerevisiae. BMC bioinformatics 2006, 7:113.
TF	Literature Specificity	Program	Condition	c-REDUCE	c-REDUCE 1MM/S
ADR1	GGRGK	d	YPD
			HEAT
			SM
ASH1	ATCAR	a	YPD
			BUT14
DAL80	GATAA	d	YPD
			RAPA		1: TGATACG 5.1, 2: TCATAAC 2.2
DAL81	AAAAGCCGCGGGCGGGATT	d	YPD
			RAPA
			SM	3: RCGGC 9.5, 4: AAAAR 8.6, 9: CCGYR 6.4, 13: CCRCGG 3.9
GAL80	CGGNNNNNNNNNNNCCG	d	YPD
GCR1	GGCTTCCWC	b	YPD
GZF3	GATAA	d	YPD
			RAPA		2: CAGATAG 4.3
HAC1	KGMCAGCGTGTC	a	YPD
HAP2	CCAAT	a	YPD	1: ATTGGY 4.4
			RAPA	1: CCAATCA 10.9, 7: ATTGGY 2.3
HAP3	CCAAT	d	YPD	2: YCAAD 7.7
HAP5	CCAAT	d	YPD	3: YCAAD 4.2, 5: ATTGGY 2.0
			SM
MAC1	GAGCAAA	a	YPD	2: TTTGCTC 5.3
			H2O2Hi	1: GAGCAAA 7.3, 3: TTTGCTC 2.6
MET31	AAACTGTGG	b	YPD		4: YAAYAG 2.3
			SM	6: YTGTR 2.0	2: GCCAC 3.7, 6: YTGTR 2.0
MET32	AAACTGTGG	b	YPD	1: CACAGTT 8.0, 3: ACTGTGG 2.7
			SM	1: CACAGTT 24.1, 4: ACTGTGG 8.3
MOT3	YAGGYA	d	YPD
			H2O2Lo
			H2O2Hi		3: YAGGG 3.5
			SM	9: TAGGK 2.9	6: RMCCT 5.5, 9: TAGGK 2.9
MSN4	MAGGGG	b	YPD
			RAPA
			H2O2Lo
			H2O2Hi	1: CCCCT 17.8
OPI1	CGAACCR	b	YPD
PDR1	CCGCGG	d	H2O2Lo
			YPD
PUT3	CGGNNNNNNNNNNCCG	c	YPD
			H2O2Lo
			SM
RGT1	CGGANNA	b	YPD
			GAL		1: GGGAYT 2.0
RIM101	TGCCAAG	d	YPD
			H2O2Lo
			H2O2Hi
RLM1	CTAWWWWTAG	a	YPD	2: AARAW 7.2, 3: STAWA 5.8, 9: AARYA 3.3, 12: YARAA 2.5
			BUT14
ROX1	YNNYYACCCG	a	YPD	2: TTTTY 7.0, 4: RAAAA 4.0
			H2O2Lo	1: AGGCA 16.1, 2: TAARG 6.9, 4: GGGYS 5.2, 6: WCCCT 4.3, 11: ASWAA 2.9, 12: TTWMT 2.3, 13: WAAKG 2.0
			H2O2Hi	1: CCCCT 23.7, 2: TTTYY 16.0, 6: RRAAA 6.3, 7: GCCTR 4.6, 8: YAGTAA 4.0, 13: CYTTT 2.7, 16: CMYTC 2.1
RPH1	CCCCTTAAGG	d	YPD
			H2O2Lo
			H2O2Hi	1: CCCCT 15.6, 2: AGGGG 9.6
			SM
RTG3	GGTCAC	b	YPD
			H2O2Lo
			H2O2Hi
			RAPA
			SM		6: GGKCT 2.5, 9: GKTRA 2.1
SKO1	ACGTCA	c	YPD	1: ACGTCAT 6.0
SMP1	ACTACTAWWWWTAG	d	YPD	2: ATAARYA 7.5, 3: ADWTT 8.2, 7: TTWTK 4.1, 12: TAARK 2.7
STP1	RCGGCNNNRCGGC	b	YPD		1: CCCAGTG 3.4, 2: TGYATY 2.8
			SM	6: CGGCAY 2.2, 7: TTVAR 2.1	2: GACTCA 5.3, 6: CGGCAY 2.2, 7: TTVAR 2.1
SWI5	KGCTGR	c	YPD	2: RCCAGCA 3.1
UGA3	CCGNNNNCGG	d	YPD		1: TTTMA 2.9, 2: TCKGG 2.1
			RAPA		1: GATACGT 4.1
			SM		2: TTACAGG 2.2, 3: CAAWK 2.4
XBP1	CTTCGAG	b	YPD
			H2O2Lo	1: TCGAG 35.6
YAP3	TTACTAA	d	YPD
			H2O2Hi
YAP6	TTACTAA	b	YPD
			H2O2Lo	10: TTAKW 4.5	4: MGWAT 10.1, 7: TKTMA 6.0, 10: TTAKW 4.5, 15: RKACT 3.4, 16: YDCAA 3.3, 20: GTRCY 2.3
			H2O2Hi	14: TTRST 2.3	10: RRAAA 3.9, 14: TTRST 2.3
YHP1	TAATTG	d	YPD
YOX1	YAATTA	b	YPD
TOTAL
	35			14	8
	a (Converge)	6
	b (Phylocon)	11
	c (Both programs)	3
	d (Neither program)	15
